# Supplementary material for: MicroRNA-6498-5p Inhibits Nosema bombycis Proliferation by Downregulating BmPLPP2 in Bombyx mori
Source: J Fungi (Basel). 2021 Dec 8;7(12):1051. doi: 10.3390/jof7121051 (PMC8707756; doi:10.3390/jof7121051)
Supplement: Supplementary file 1 [file jof-07-01051-s001.zip]

Archive with 1 entries (1 files):
- jof-1486250-supplementary.xlsx
