# Supplementary material for: MicroRNA-6498-5p Inhibits Nosema bombycis Proliferation by Downregulating BmPLPP2 in Bombyx mori
Source: J Fungi (Basel). 2021 Dec 8;7(12):1051. doi: 10.3390/jof7121051 (PMC8707756; doi:10.3390/jof7121051)
Supplement: Supplementary file 1 [file jof-07-01051-s001.zip › jof-1486250-supplementary.xlsx]

## Sheet: Table S1
clone primer
name	sequence
BmPLPP2-F	ggggtaccATGGATTACAAGGATGACGACGATAAGGCTTCTGTTGCTTTCTTTGATTTT
BmPLPP2-R	ccctcgagCTAATTATCCACCATGATGTCCGGGT
reverse transcript primer
name	sequence
miR-965-3p	5' CTCAACTGGTGTCGTGGAGTCGGCAATTCAGTTGAGAAGGGGAA 3'
miR-6498-5p	5' CTCAACTGGTGTCGTGGAGTCGGCAATTCAGTTGAGGCACGGCT 3'
miR-6497-5p	5' CTCAACTGGTGTCGTGGAGTCGGCAATTCAGTTGAGGACACGCC 3'
miR-2756-5p	5' CTCAACTGGTGTCGTGGAGTCGGCAATTCAGTTGAGCGCCCCTT 3'
miR-3330	5' CTCAACTGGTGTCGTGGAGTCGGCAATTCAGTTGAGTCGTGGAG 3'
miR-3406-5p	5' CTCAACTGGTGTCGTGGAGTCGGCAATTCAGTTGAGTGCTCATC 3'
miR-2763-3p	5' CTCAACTGGTGTCGTGGAGTCGGCAATTCAGTTGAGATCCAAAG 3'
miR-6498-3p	5' CTCAACTGGTGTCGTGGAGTCGGCAATTCAGTTGAGAACTGTAT 3'
miR-3001	5' CTCAACTGGTGTCGTGGAGTCGGCAATTCAGTTGAGTCAAAATC 3'
miR-2755-3p	5' CTCAACTGGTGTCGTGGAGTCGGCAATTCAGTTGAGAACAAGTA 3'
miR-3244	5' CTCAACTGGTGTCGTGGAGTCGGCAATTCAGTTGAGTAGAAAGA 3'
miR-3384-5p	5' CTCAACTGGTGTCGTGGAGTCGGCAATTCAGTTGAGGAGCCGGA 3'
miR-3405	5' CTCAACTGGTGTCGTGGAGTCGGCAATTCAGTTGAGTAGAGAGT 3'
miR-2b-3p	5' CTCAACTGGTGTCGTGGAGTCGGCAATTCAGTTGAGACTCAACA 3'
miR-184-5p	5' CTCAACTGGTGTCGTGGAGTCGGCAATTCAGTTGAGCAGGGCCT 3'
miR-3334	5' CTCAACTGGTGTCGTGGAGTCGGCAATTCAGTTGAGCTGTCCTT 3'
miR-79-5p	5' CTCAACTGGTGTCGTGGAGTCGGCAATTCAGTTGAGTCACGGAG 3'
miR-9b-3p	5' CTCAACTGGTGTCGTGGAGTCGGCAATTCAGTTGAGCGCTTTGG 3'
miR-71-5p	5' CTCAACTGGTGTCGTGGAGTCGGCAATTCAGTTGAGTCACTACC 3'
miR-2824	5' CTCAACTGGTGTCGTGGAGTCGGCAATTCAGTTGAGGGTTACCT 3'
miR-87	5' CTCAACTGGTGTCGTGGAGTCGGCAATTCAGTTGAGACACACCT 3'
miR-34-3p	5' CTCAACTGGTGTCGTGGAGTCGGCAATTCAGTTGAGAGGAGCAG 3'
miR-2763-5p	5' CTCAACTGGTGTCGTGGAGTCGGCAATTCAGTTGAGATAAATTA 3'
miR-3306	5' CTCAACTGGTGTCGTGGAGTCGGCAATTCAGTTGAGGCTCTCGT 3'
miR-3213-3p	5' CTCAACTGGTGTCGTGGAGTCGGCAATTCAGTTGAGTTTCTAAC 3'
miR-13a-3p	5' CTCAACTGGTGTCGTGGAGTCGGCAATTCAGTTGAGCACATCAA 3'
miR-2780c	5' CTCAACTGGTGTCGTGGAGTCGGCAATTCAGTTGAGCTAAGTCT 3'
miR-3396	5' CTCAACTGGTGTCGTGGAGTCGGCAATTCAGTTGAGTGACGTCC 3'
miR-3294	5' CTCAACTGGTGTCGTGGAGTCGGCAATTCAGTTGAGTCAGGTTA 3'
novel_35	5' CTCAACTGGTGTCGTGGAGTCGGCAATTCAGTTGAGagcgattc 3'
miR-2767	5' CTCAACTGGTGTCGTGGAGTCGGCAATTCAGTTGAGCAAACCGC 3'
miR-210	5' CTCAACTGGTGTCGTGGAGTCGGCAATTCAGTTGAGAGCCGCTG 3'
miR-3242	5' CTCAACTGGTGTCGTGGAGTCGGCAATTCAGTTGAGAAGTTGCA 3'
primer for qPCR
name	sequence
miR-965-3p-F	5' ACACTCCAGCTGGGTAAGCGTATAGCTTTT 3'
miR-6498-5p-F	5' ACACTCCAGCTGGGCGCGTCTGTTGTCGCA 3'
miR-6497-5p-F	5' ACACTCCAGCTGGGGCTCTGAGGACCGGGG 3'
miR-2756-5p-F	5' ACACTCCAGCTGGGACCCTGTAGCTGCCAA 3'
miR-3330-F	5' ACACTCCAGCTGGGTACCGTAGTGAAAGCG 3'
miR-3406-5p-F	5' ACACTCCAGCTGGGTAGTAAGTAGCACGTT 3'
miR-2763-3p-F	5' ACACTCCAGCTGGGTATTATGCTCATTTCT 3'
miR-6498-3p-F	5' ACACTCCAGCTGGGAACGTCTGCGATGATA 3'
miR-3001-F	5' ACACTCCAGCTGGGTAAGTTGAAAGAATTG 3'
miR-2755-3p-F	5' ACACTCCAGCTGGGCACCCTGTCAGACCAT 3'
miR-3244-F	5' ACACTCCAGCTGGGTAGCTGACGATGGAAT 3'
miR-3384-5p-F	5' ACACTCCAGCTGGGTGAAATGTGTCCTCTA 3'
miR-3405-F	5' ACACTCCAGCTGGGTCCATTGTGTTCTTGA 3'
miR-2b-3p-F	5' ACACTCCAGCTGGGTATCACAGCCAGCTTT 3'
miR-184-5p-F	5' ACACTCCAGCTGGGCCTTGTCATTCTTCAG 3'
miR-3334-F	5' ACACTCCAGCTGGGTGAACCAGAATGATGG 3'
miR-79-5p-F	5' ACACTCCAGCTGGGCTTTGGCGATTTAGCT 3'
miR-9b-3p-F	5' ACACTCCAGCTGGGACGGAGCTAAATCGCC 3'
miR-71-5p-F	5' ACACTCCAGCTGGGTGAAAGACATGGGTAG 3'
miR-2824-F	5' ACACTCCAGCTGGGAACTTCAAACCGCCAC 3'
miR-87-F	5' ACACTCCAGCTGGGTGAGCAAACTTTCAGG 3'
miR-34-3p-F	5' ACACTCCAGCTGGGAGCCACTAACGACACT 3'
miR-2763-5p-F	5' ACACTCCAGCTGGGTGCAAAGTAGTGAACA 3'
miR-3306-F	5' ACACTCCAGCTGGGTAATCGATAGATTTTG 3'
miR-3213-3p-F	5' ACACTCCAGCTGGGTGATATGACCGAGTGT 3'
miR-13a-3p-F	5' ACACTCCAGCTGGGTATCACAGCCACTTTG 3'
miR-2780c-F	5' ACACTCCAGCTGGGAAGGGCGTTAAATGAA 3'
miR-3396-F	5' ACACTCCAGCTGGGTCCAGTTTCTATTTCA 3'
miR-3294-F	5' ACACTCCAGCTGGGACCACAGACAGTATCT 3'
novel_35-F	5' ACACTCCAGCTGGGttgacaatgttaatga 3'
miR-2767-F	5' ACACTCCAGCTGGGCAAGTAAATCTCGTGC 3'
miR-210-F	5' ACACTCCAGCTGGGTTGTGCGTGTGACAGC 3'
miR-3242-F	5' ACACTCCAGCTGGGCCTTTGCCTTCATCTT 3'
universal-R	5' CTCAACTGGTGTCGTGGA 3'
U6-F	5' CTCGCTTCGGCAGCACA 3'
U6-R	5' AACGCTTCACGAATTTGCGT 3'
Nbβ-Tubulin-F	5’CTTTGGACAATCTGGTGCTG 3’
Nbβ-Tubulin-R	5’GAGAAGGGTTCCCATTCCTG 3’
Nbswp5-F	5’AATGCCGAAGCTCAAAAAGA 3’
Nbswp5-R	5’GCAAACACAGCAAGAATGGA 3’
NbPTP2-F	5’ATCAGAACAATGGCATCAGTA 3'
NbPTP2-R	5’ACATTCGTTAATAAGTGGGG 3'
BGIBMGA002435-F	5’GTCTTACAGGAGAGCGAAACTC 3'
BGIBMGA002435-R	5’TTATTTGTCGGCGCATCTCAG 3'
BGIBMGA003558-F	5’ATCACGGAGTAATCTCGTGTTT 3'
BGIBMGA003558-R	5’CTGTCTTTCTAGCACCAGAAGA 3'
BGIBMGA003629-F	5’TTACTTCTGACCATGGCAATCT 3'
BGIBMGA003629-R	5’GGGGTCTTGAGTAGAGTTTGAA 3'
BGIBMGA005500-F	5’TGTGTGGTCTGAAGAATACCAA 3'
BGIBMGA005500-R	5’GTTTTGAAATCCGCGAAATTCC 3'
BGIBMGA006320-F	5’GAATTTGATCAAGAACCCGTGC 3'
BGIBMGA006320-R	5’TGAGTCCAATTCGTACGTTTTG 3'
BGIBMGA007794-F	5’AGAAGAATATTTCCAACACGCG 3'
BGIBMGA007794-R	5’CTGAACAGCTGGCAAGTAAATT 3'
BGIBMGA009193-F	5’AATAACCGTCGTGTTTCTAGGT 3'
BGIBMGA009193-R	5’GCTCCATCTTCTACAAGGATCA 3'
BGIBMGA010869-F	5’CACAACAAGCTGTGCAAGATC 3'
BGIBMGA010869-R	5’GAGTAGTGCGAGTAGAGCAG 3'
BGIBMGA011052-F	5’AGGAAAACATCGAAGGGAAGAT 3'
BGIBMGA011052-R	5’ACTCTGCTCTTCAAGTCTTGTT 3'
BGIBMGA013576-F	5’TCTTCGAGCTTTACTCCGTATC 3'
BGIBMGA013576-R	5’GCTAAATACCCCCAAATGTGTG 3'
BGIBMGA014160-F	5’ACGAGAACTATTGCCTTGATCA 3'
BGIBMGA014160-R	5’CGCAATCGATGTCGTTATTACA 3'
BGIBMGA009579-F	5’ CAAGTGAAGGCCAAAGTGATAC 3’
BGIBMGA009579-R	5’ AATTATCCACCATGATGTCCGG 3’
related RNA sequence
name	sequence
bmo-miR-965-3p	UAAGCGUAUAGCUUUUCCCCUU
bmo-miR-6498-5p	CGCGUCUGUUGUCGCAGCCGUGC
bmo-miR-6497-5p	GCUCUGAGGACCGGGGCGUGUC
bmo-miR-2756-5p	ACCCUGUAGCUGCCAAGGGGCG
bmo-miR-3330	UACCGUAGUGAAAGCGCUCCACGA
bmo-miR-3406-5p	UAGUAAGUAGCACGUUUGAUGAGCA
bmo-miR-2763-3p	UAUUAUGCUCAUUUCUUUGGAU
bmo-miR-6498-3p	AACGUCUGCGAUGAUACAGUU
bmo-miR-3001	UAAGUUGAAAGAAUUGUAGAUUUUGA
bmo-miR-2755-3p	CACCCUGUCAGACCAUACUUGUU
bmo-miR-3244	UAGCUGACGAUGGAAUCUUUCUA
bmo-miR-3384-5p	UGAAAUGUGUCCUCUAUCCGGCUC
bmo-miR-3405	UCCAUUGUGUUCUUGAAACUCUCUA
bmo-miR-2b-3p	UAUCACAGCCAGCUUUGUUGAGU
bmo-miR-184-5p	CCUUGUCAUUCUUCAGGCCCUG
bmo-miR-3334	UGAACCAGAAUGAUGGAAGGACAG
bmo-miR-79-5p	CUUUGGCGAUUUAGCUCCGUGA
bmo-miR-9b-3p	ACGGAGCUAAAUCGCCAAAGCG
bmo-miR-71-5p	UGAAAGACAUGGGUAGUGA
bmo-miR-2824	AACUUCAAACCGCCACAGGUAACC
bmo-miR-87	UGAGCAAACUUUCAGGUGUGU
bmo-miR-34-3p	AGCCACUAACGACACUGCUCCU
bmo-miR-2763-5p	UGCAAAGUAGUGAACAUAAUUUAU
bmo-miR-3306	UAAUCGAUAGAUUUUGACGAGAGC
bmo-miR-3213-3p	UGAUAUGACCGAGUGUUUGUUAGAAA
bmo-miR-13a-3p	UAUCACAGCCACUUUGAUGUG
bmo-miR-2780c	AAGGGCGUUAAAUGAAGACUUAG
bmo-miR-3396	UCCAGUUUCUAUUUCACGGACGUCA
bmo-miR-3294	ACCACAGACAGUAUCUAACCUGA
novel_35	uugacaauguuaaugaaucgcu
bmo-miR-2767	CAAGUAAAUCUCGUGCGGUUUG
bmo-miR-210	UUGUGCGUGUGACAGCGGCU
bmo-miR-3242	CCUUUGCCUUCAUCUUCUGCAACUU
NC	UUCUCCGAACGUGUCACGUTT
miR6498-5p inhibitor	GCACGGCUGCGACAACAGACGCG (2' -O-Methyl modification)
